# Supplementary material for: Canonical WNT signaling-dependent gating of MYC requires a noncanonical CTCF function at a distal binding site
Source: Nat Commun. 2022 Jan 11;13:204. doi: 10.1038/s41467-021-27868-3 (PMC8752836; doi:10.1038/s41467-021-27868-3)
Supplement: Supplementary file 4 — Source data [file 41467_2021_27868_MOESM4_ESM.xlsx]

## Sheet: Fig 1C
HCT116	Replicate 1												HCECs	Replicate 1
		WT- CTCF	WT- no ab	WT [IP]-[no ab]	D3- CTCF	D3- no ab	D3 [IP]-[no ab]	E4- CTCF	E4- no ab	E4 [IP]-[no ab]			CTCF ChIP		CTCF	no ab
	MYC promoter	0.00577465	0.000320458	0.00545419	0.00843605	0.00104651	0.00738953	0.00717143	0.00127619	0.00589524				MYC promoter	0.00301113	5.85823e-05
	H19 ICR	0.00728972	0	0.00728972	0.0139958	0.000752475	0.0132433	0.0142723	0.000752475	0.0135198				H19 ICR	0.0170997	2.74914e-05
	CTCFBS-OSE	0.0131148	0.000295082	0.0128197	0.00314607	0.000554307	0.00259176	0.00178462	0.000138462	0.00164615				CTCFBS-OSE	0.00164777	0.000166289
	CTCF negative site	0.000436137	0.000211838	0.000224299	0.00221452	0.00198917	0.000225352	0.00186885	0.00227869	0				CTCF negative site	0.000192837	1.37741e-05
	Replicate 2													Replicate 2
		WT- CTCF	WT- no ab	WT [IP]-[no ab]	D3- CTCF	D3- no ab	D3 [IP]-[no ab]	E4- CTCF	E4- no ab	E4 [IP]-[no ab]					CTCF	no ab
	MYC promoter	0.00756037	0.000501548	0.00705882	0.00791534	0.000402116	0.00751323	0.00638978	0.00120128	0.0051885				MYC promoter	0.0023964	7.20721e-05
	H19 ICR	0.0161784	0.000308108	0.0158703	0.0120648	0.000310185	0.0117546	0.012691	0.000450079	0.0122409				H19 ICR	0.012039	6.49351e-05
	CTCFBS-OSE	0.0292889	0.000177778	0.0291111	0.00226959	0.000211425	0.00205817	0.00219277	0	0.00219277				CTCFBS-OSE	0.00185542	6.0241e-05
	CTCF negative site	0.00115936	0.000568984	0.000590374	0.00249794	0.000825309	0.00167263	0.00147126	0.000867816	0.000603448				CTCF negative site	0.000200772	0
	Replicate 3													Replicate 3
		WT- CTCF	WT- no ab	WT [IP]-[no ab]	D3- CTCF	D3- no ab	D3 [IP]-[no ab]	E4- CTCF	E4- no ab	E4 [IP]-[no ab]					CTCF	no ab
	MYC promoter	0.00572952	0.000822857	0.00490667	0.00489817	0.000616188	0.00428198	0.00629268	0.00114146	0.00515122				MYC promoter
	H19ICR	0.0107505	0.000302772	0.0104478	0.0123575	0.00024581	0.0121117	0.0145403	0.000491677	0.0140487				H19 ICR	0.00611684	0.000137457
	CTCFBS-OSE	0.0232696	0.000313043	0.0229565	0.00163322	0.000207612	0.00142561	0.00294163	0.000684825	0.00225681				CTCFBS-OSE	0.00135057	0.000258621
	CTCF negative site	0.00105852	0.000641221	0.000417303	0.00122963	0.000493827	0.000735802	0.00186921	0.00143869	0.000430518				CTCF negative site	0.000411523	0.000137174
	Mean:													Mean:
		WT-CTCF	D3-CTCF	E4- CTCF											CTCF
	MYC promoter	0.00580656	0.00639492	0.00541165										MYC promoter	0.00270376
	H19 ICR	0.0112026	0.0123699	0.0132698										ICR	0.0117518
	CTCFBS-OSE	0.0216291	0.00202518	0.00203191										CTCFBS-OSE	0.00161792
	CTCF negative site	0.000410659	0.000877927	0.000344655										CTCF negative site	0.000268377
	SD:													SD:
		WT-CTCF	D3-CTCF	E4- CTCF											CTCF
	MYC promoter	0.000913261	0.00149492	0.000342286										MYC promoter	0.000307367
	H19 ICR	0.00354342	0.00063458	0.000758898										ICR	0.00448831
	CTCFBS-OSE	0.00671686	0.000476652	0.000274022										CTCFBS-OSE	0.000207181
	CTCF negative site	0.000149523	0.000599333	0.000253728										CTCF negative site	0.000101271
	SEM:													SEM:
		WT-CTCF	D3-CTCF	E4- CTCF											CTCF
	MYC promoter	0.000527271	0.000863093	0.000197619										MYC promoter	0.000217341
	H19 ICR	0.0020458	0.000366375	0.00043815										ICR	0.00259133
	CTCFBS-OSE	0.00387798	0.000275195	0.000158207										CTCFBS-OSE	0.000119616
	CTCF negative site	8.63274e-05	0.000346025	0.00014649										CTCF negative site	5.84687e-05

## Sheet: Fig 1E
		Co-culture experiments
			WT/D3			WT/E4
		Day 0		M	SD		M	SD
		Exp1	5.63692	6.5811	1.2466	5.05525	4.73585	0.234479
		Exp2	8.34253			4.49896
		Exo3	5.76384			4.65334
		Day 2		M	SD		M	SD
		Exp1	12.2737	12.2069	0.26126	4.81193	5.16031	0.281802
		Exp2	11.8588			5.50211
		Exo3	12.4882			5.16689
		Day 7		M	SD		M	SD
		Exp1	29.7273	26.4611	2.50345	7.64098	6.57703	1.3633
		Exp2	26.0111			7.43748
		Exo3	23.6449			4.65262
		Day 14		M	SD		M	SD
		Exp1	52.5341	54.098	2.2515	11.6353	12.3728	2.25475
		Exp2	52.4779			15.4282
		Exo3	57.2819			10.0549
		WT primers				Mut primers
		WT 1	86.85	1212.55		WT 1	0.1	1.4
		WT 2	1878.5			WT 2	1.85
		WT 3	1672.3			WT 3	2.25
		Mut 1	0.05	0.0166667		Mut 1	17.1	20.6
		Mut 2	0			Mut 2	16.75
		Mut 3	0			Mut 3	27.95
		Non specific	1.37451e-05			Non specific	0.0679612

## Sheet: Fig 1F
	WT/D3			WT/E4
Day 0		M	SD		M	SD
	1.25324	1.23594	0.0237479	1.1446	0.963775	0.127934
	1.20236			0.878587
	1.25223			0.868138
Day 14 DMSO		M	SD		M	SD
	14.3695	12.3894	1.44282	2.68091	3.27959	0.62407
	11.8262			3.01735
	10.9726			4.14052
Day 14 BC21		M	SD		M	SD
	3.11547	3.22924	0.201038	1.88673	1.78038	0.0752639
	3.06048			1.72339
	3.51178			1.73102
Day 28 DMSO		M	SD		M	SD
	112.861	116.219	3.30822	16.7801	18.9874	2.26524
	120.719			22.1017
	115.078			18.0804
Day 28 BC21		M	SD		M	SD
	18.6752	20.4469	2.00021	5.94493	2.95609	2.11348
	19.423			1.44314
	23.2425			1.48021

## Sheet: Fig 2A
	MYC																						FAM49B
	EXP 1						EXP 2						EXP 3										EXP 1						EXP 2						EXP 3
																							Sample	Newly synthesised RNA		Ratio Cytoplasm/Nucleus			Sample	Newly synthesised RNA		Ratio Cytoplasm/Nucleus			Sample	Newly synthesised RNA		Ratio Cytoplasm/Nucleus
	Sample	Newly synthesised RNA		Ratio Cytoplasm/Nucleus			Sample	Newly synthesised RNA		Ratio Cytoplasm/Nucleus			Sample	Newly synthesised RNA		Ratio Cytoplasm/Nucleus							Ctrl DMSO C	5.04836					Ctrl DMSO C	11.8583					Ctrl DMSO C	11.1702
	Ctrl DMSO C	16.9413					Ctrl DMSO C	12.2839					Ctrl DMSO C	13.9623									Ctrl DMSO N	1.00038		5.04644			Ctrl DMSO N	1.48992		7.95899			Ctrl DMSO N	1.06181		10.52
	Ctrl DMSO N	1.27868		13.249			Ctrl DMSO N	1.41606		8.6747			Ctrl DMSO N	1.52274		9.1692							Ctrl BC21 C	4.29189					Ctrl BC21 C	4.78886					Ctrl BC21 C	2.24451
	Ctrl BC21 C	7.57825					Ctrl BC21 C	14.4995					Ctrl BC21 C	11.6072									Ctrl BC21 N	2.1724		1.97565			Ctrl BC21 N	4.40926		1.08609			Ctrl BC21 N	4.20753		0.53345
	Ctrl BC21 N	2.87675		2.63431			Ctrl BC21 N	6.02054		2.40833			Ctrl BC21 N	3.77775		3.07253							D3 DMSO C	1.52124					D3 DMSO C	6.43983					D3 DMSO C	0.128006
	D3 DMSO C	0.24874					D3 DMSO C	14.2409					D3 DMSO C	14.9546									D3 DMSO N	0.953627		1.59521			D3 DMSO N	2.89497		2.22449			D3 DMSO N	0.789601		0.162114
	D3 DMSO N	0.93126		0.267101			D3 DMSO N	5.44413		2.61582			D3 DMSO N	3.20038		4.67276							D3 BC21 C	1.90924					D3 BC21 C	8.58777					D3 BC21 C	1.5385
	D3 BC21 C	5.93844					D3 BC21 C	19.8324					D3 BC21 C	22.3236									D3 BC21 N	1.10613		1.72606			D3 BC21 N	3.2442		2.64711			D3 BC21 N	1.51206		1.01748
	D3 BC21 N	2.24156		2.64925			D3 BC21 N	5.99257		3.3095			D3 BC21 N	3.92645		5.68543							E4 DMSO C	2.78933					E4 DMSO C	7.56853					E4 DMSO C	5.05815
	E4 DMSO C	13.6357					E4 DMSO C	21.0424					E4 DMSO C	146.133									E4 DMSO N	1.56603		1.78115			E4 DMSO N	3.27498		2.31101			E4 DMSO N	2.21705		2.28148
	E4 DMSO N	3.07427		4.43543			E4 DMSO N	7.05765		2.9815			E4 DMSO N	62.8088		2.32662							E4 BC21 C	2.648					E4 BC21 C	6.59294					E4 BC21 C	6.00991
	E4 BC21 C	20.5478					E4 BC21 C	17.3091					E4 BC21 C	23.3997									E4 BC21 N	2.06593		1.28175			E4 BC21 N	3.47434		1.89761			E4 BC21 N	1.48676		4.04228
	E4 BC21 N	3.20221		6.41676			E4 BC21 N	8.18595		2.11448			E4 BC21 N	11.7553		1.99058

## Sheet: Fig 2B
MYC transcription												Fam49B transcription
		MYC Intron			MYC/ß-actin		ß-actin							FAM49B			FAM49B/ß-actin		ß-actin	FAM49B/ß-actin
	Exp 1	N WT 0h	25.7	25	0.980392	12.65	N WT 0h	25.7	25.5				Exp 1	N WT 0h	13.6	10.95	0.00177364		CTRL 1	6745.7	6173.75
		N WT 0h	24.3				N WT 0h	25.3						N WT 0h	8.3				CTRL 1	5601.8
		N D3 0h	16.5	15.45	0.676149	12.55	N D3 0h	23.1	22.85					N D3 0h	19.4	17.4	0.00147107		D3/6 1	12483.4	11828.1
		N D3 0h	14.4				N D3 0h	22.6						N D3 0h	15.4				D3/6 1	11172.9
		N E4 0h	23.5	22.35	1.01131	5.8	N E4 0h	23.3	22.1					N E4 0h	9.8	8.5	0.00226326		E4/1 1	4137.1	3755.65
		N E4 0h	21.2				N E4 0h	20.9						N E4 0h	7.2				E4/1 1	3374.2
	Exp 2	N WT 0h	35	33.6	1.12375		N WT 0h	31.4	29.9				Exp 2	N WT 0h	5.9	6.9	0.00169631		CTRL 2	4256.5	4067.65
		N WT 0h	32.2				N WT 0h	28.4						N WT 0h	7.9				CTRL 2	3878.8
		N D3 0h	39.5	37.3	1.33692		N D3 0h	26.8	27.9					N D3 0h	4.4	4.25	0.00126285		D3/6 2	3563.5	3365.4
		N D3 0h	35.1				N D3 0h	29						N D3 0h	4.1				D3/6 2	3167.3
		N E4 0h	28.8	31.05	1.24699		N E4 0h	24.5	24.9					N E4 0h	9.5	7.5	0.00164781		E4/1 2	4766.7	4551.5
		N E4 0h	33.3				N E4 0h	25.3						N E4 0h	5.5				E4/1 2	4336.3
	Exp 3	N WT 0h	24.7	24.3	1.16268		N WT 0h	21.7	20.9				Exp 3	N WT 0h	17.9	17.75	0.00156729		CTRL 3	12126.2	11325.2
		N WT 0h	23.9				N WT 0h	20.1						N WT 0h	17.6				CTRL 3	10524.3
		N D3 0h	41.5	37.9	1.04552		N D3 0h	38.1	36.25					N D3 0h	20.6	18.9	0.00166324		D3/6 3	11663.5	11363.4
		N D3 0h	34.3				N D3 0h	34.4						N D3 0h	17.2				D3/6 3	11063.2
		N E4 0h	14.8	14	1.21739		N E4 0h	12.2	11.5					N E4 0h	14	14.55	0.00157534		E4/1 3	9118.1	9236.1
		N E4 0h	13.2				N E4 0h	10.8						N E4 0h	15.1				E4/1 3	9354.1

## Sheet: Fig 2C
	MYC diff exons			MYC/TBP		TBP			ERC113 correction factor					FAM49B					TBP			ERC113 correction factor
	CTRL 1	51.5824	49.4732	1.10534		41.5326	44.7583		1					CTRL 1	351.3	395.8	0.362189		1153	1092.8		1
	CTRL 1	47.364				47.984								CTRL 1	440.3				1032.6
	D3 1	48.9411	48.1521	0.760191		64.0074	63.342		0.987651					D3 1	252.6	247.65	0.194977		1335.5	1270.15		0.804462
	D3 1	47.3631				62.6767								D3 1	242.7				1204.8
	E4 1	43.6431	43.9374	0.741804		60.3587	59.2305		1.31861					E4 1	280.9	261.15	0.19106		1437.6	1366.85		1.24672
	E4 1	44.2317				58.1022								E4 1	241.4				1296.1
	CTRL 2	59.2814	58.896	1.12684		51.953	52.2666		1					CTRL 2	389.2	340.45	0.314097		1101	1083.9		1
	CTRL 2	58.5106				52.5803								CTRL 2	291.7				1066.8
	D3 2	48.5357	48.2098	0.73404		63.054	65.6774		1.12424					D3 2	219.7	221.4	0.147291		1649.3	1503.15		1
	D3 2	47.884				68.3009								D3 2	223.1				1357
	E4 2	41.421	41.2896	0.746506		56.9401	55.3104		1.2461					E4 2	255.1	246.5	0.194416		1295.7	1267.9		1.11402
	E4 2	41.1581				53.6807								E4 2	237.9				1240.1
	CTRL 3	125.816	124.392	1.28393		99.3152	96.8835		1					CTRL 3	520.5	470.05	1.61114		312.6	291.75		1
	CTRL 3	122.967				94.4518								CTRL 3	419.6				270.9
	D3 3	108.98	108.132	0.924621		118.921	116.947		1.21126					D3 3	334.5	304.3	1.04588		297.1	290.95		1.01961
	D3 3	107.284				114.974								D3 3	274.1				284.8
	E4 3	88.1956	88.7227	0.978783		90.4884	90.646		1.47914					E4 3	282.6	292.25	1.01989		293	286.55		1.10517
	E4 3	89.2499				90.8035								E4 3	301.9				280.1
				Exp 1	Exp 2	Exp 3
			Ctrl	1.28393	1.10534	1.12684
			D3	0.753352	0.760191	0.652923
			E4	0.661723	0.562566	0.599074
				Normalization
							average	stdc
			Ctrl	1	1	1	1	0
			D3	0.586753	0.687744	0.579429	0.617975	0.0494242
			E4	0.515388	0.508952	0.531642	0.518661	0.00954781

## Sheet: Fig 3B
CTCF co-immunoprecipitation analyses
	Primary antibody: CTCF			Secondary antibodies: AHCTF1, NUP133, ß-catenin and CTCF
	EXP 1	AHCTF1	2.05
		NUP133	0.46
		β-catenin	0.22
		CTCF	1
	EXP 2	AHCTF1	1.38
		NUP133	0.16
		β-catenin	0.04
		CTCF	1
	EXP 3	AHCTF1	0.81
		NUP133	0.76
		β-catenin	0.09
		CTCF	1

## Sheet: Fig 3C
		CTCF-AHCTF1 co-immunoprecipitation
		Primary antibody: CTCF			Secondary antibody: AHCTF1
			Replicate 1:
			DMSO	BC21
		AHCTF1	2.2714	0.897027
		Dif.:	0.605077
		Normal.:	1	0.394923
			Replicate 2:
			DMSO	BC21
		AHCTF1	0.498269	0.144152
		Dif.:	0.710694
		Normal.:	1	0.289306
			Replicate 3:
			DMSO	BC21
		AHCTF1	2.15716	1.42009
		Dif.:	0.341687
		Normal.:	1	0.658313
		Mean:	1	0.447514
		SD:	0	0.155169
		SEM:	0	0.0895867

## Sheet: Fig 3D
	ChIP recoveries
		CTCFBS							CCAT1 promoter
			Exp1	Exp2	Exp3	Average	Stdv		Exp1	Exp2	Exp3	Average	Stdv
		DMSO	0.123415	0.154443	0.170721	0.149527	0.019623		0.0711974	0.154618	0.077928	0.101248	0.0378382
		BC21	0.0354462	0.0259621	0.0660695	0.0424926	0.0171151		0.0379733	0.0421651	0.0425528	0.0408971	0.00207346

## Sheet: Fig. 3E
	CTCF ChIP
			siGFP	siCTCF
		Exp1	1	0.175258
		Exp2	1	0.0376176
		Exp3	1	0.0933333
	AHCTF1 ChIP
			siGFP	siCTCF
		Exp1	1	0.240741
		Exp2	1	0.681159
		Exp3	1	0.64

[truncated: 21 more sheets: Fig. 3F, Fig. 3G, Fig 3H, Fig 3I, Fig 3K, Fig 5A-C, Fig 5D, Fig 5E,F, Fig 6 C,D, Fig 6E,F, Suppl Fig. 1C, Suppl Fig. 1D, Suppl Fig. 2A,B, Suppl Fig. 3A, Suppl Fig. 3B, Suppl Fig. 3C, Suppl Fig. 3D, Suppl Fig. 3E, Suppl Fig. 4A,B , Suppl Fig. 5B …]
